# Supplementary material for: Iron Accumulation and Changes in Cellular Organelles in WDR45 Mutant Fibroblasts
Source: Int J Mol Sci. 2021 Oct 28;22(21):11650. doi: 10.3390/ijms222111650 (PMC8584078; doi:10.3390/ijms222111650)
Supplement: Supplementary file 1 [file ijms-22-11650-s001.zip]

Archive with 1 entries (1 files):
- ijms-1341312-supplementary.pdf
